# Supplementary material for: Analysis of the deployment scale and investment prediction of China’s coal power carbon capture technology under typical scenarios before 2050
Source: PLoS One. 2025 May 27;20(5):e0324240. doi: 10.1371/journal.pone.0324240 (PMC12112087; doi:10.1371/journal.pone.0324240)
Supplement: S1 Data — (XLSX) [file pone.0324240.s001.xlsx]

## Sheet: power and electric generation 
																	政策情景	强化政策情景	2℃情景	1.5℃情景	文献[10]情景				政策情景	强化政策情景	2℃情景	1.5℃情景	文献[10]情景
				政策情景	强化政策情景	2℃情景	1.5℃情景	文献[10]情景	SPS情景	APS情景						2050年总发电量（万亿千瓦时）	11.4	11.9	13.1	14.3	17.07			2050年电力系统总装机容量（GW）	3619	4289	5686	6284	7500
			2050年总发电量（万亿千瓦时）	11.4	11.9	13.1	14.3	17.07	14.34	16.11						2050年煤电发电量（万亿千瓦时）	3.64	2.62	0.45	0.11	1.03			2050年煤电装机容量（GW）	773	583	123	32	300
			2050年煤电发电量（万亿千瓦时）	3.64	2.62	0.45	0.11	1.03	3.12	1.51						2050年气电发电量（万亿千瓦时）	0.34	0.37	0.39	0.38	0.63			2050年气电装机容量（GW）	200	200	200	200	330
			2050年气电发电量（万亿千瓦时）	0.34	0.37	0.39	0.38	0.63	0.34	0.33
				政策情景	强化政策情景	2℃情景	1.5℃情景	文献[12]情景	SPS情景	APS情景				Policy Scenario	Strengthen policy scenarios	2 ℃ scenario	1.5 ℃ scenario	Scenario in reference [12]	SPS scenario	APS scenario
			2050年电力系统总装机容量（GW）	3619	4289	5686	6284	7500	6734	7563			Total installed capacity of the power system in 2050 (GW)	3619	4289	5686	6284	7500	6734	7563
			2050年煤电装机容量（GW）	773	583	123	32	300	1044	506			Coal-fired power installed capacity in 2050 (GW)	773	583	123	32	300	1044	506
			2050年气电装机容量（GW）	200	200	200	200	330	88	84			Installed capacity of gas and electricity in 2050 (GW)	200	200	200	200	330	88	84
														Policy Scenario	Strengthen policy scenarios	2 ℃ scenario	1.5 ℃ scenario	Scenario in reference [12]	SPS scenario	APS scenario
													Total electricity generation in 2050 (trillion kilowatt hours)	11.4	11.9	13.1	14.3	17.07	14.34	16.11
													Coal fired power generation by 2050 (trillion kilowatt hours)	3.64	2.62	0.45	0.11	1.03	3.12	1.51
													Gas and electricity generation in 2050 (trillion kWh)	0.34	0.37	0.39	0.38	0.63	0.34	0.33

## Sheet: low adoption investment
																																						The lower limit of annual carbon capture investment for low adoption scenarios from 2031 to 2050 (in billions of yuan)
							Policy Scenario	Strengthen policy scenarios	2 ℃ scenario	1.5 ℃ scenario	Scenario in reference [12]	SPS scenario	APS scenario						Policy Scenario	Strengthen policy scenarios	2 ℃ scenario	1.5 ℃ scenario	Scenario in reference [12]	SPS scenario	APS scenario			Policy Scenario	Strengthen policy scenarios	2 ℃ scenario	1.5 ℃ scenario	Scenario in reference [12]	SPS scenario	APS scenario				Policy Scenario	Strengthen policy scenarios	2 ℃ scenario	1.5 ℃ scenario	Scenario in reference [12]	SPS scenario	APS scenario
						2030	0	0	0	0	0	0	0					2030	0	0	0	0	0	0	0		2030	0	0	0	0	0	0	0			2030	0	0	0	0	0	0	0
						2031	11.595	8.745	1.845	0.48	4.5	15.66	7.59					2031	794.14	598.95	126.36	32.88	30.82	1072.55	519.84		2031	38.89	28	4.79	1.19	11	33.3	16.12			2031	833.03	626.95	131.15	34.07	41.82	1105.85	535.96
						2032	23.19	17.49	3.69	0.96	9	31.32	15.18					2032	794.14	598.95	126.36	32.88	30.82	1072.55	519.84		2032	77.78	56	9.58	2.38	22	66.6	32.24			2032	871.92	654.95	135.94	35.26	52.82	1139.15	552.08
						2033	34.785	26.235	5.535	1.44	13.5	46.98	22.77					2033	794.14	598.95	126.36	32.88	30.82	1072.55	519.84		2033	116.66	84	14.37	3.57	33	99.9	48.36			2033	910.8	682.95	140.73	36.45	63.82	1172.45	568.2
						2034	46.38	34.98	7.38	1.92	18	62.64	30.36					2034	794.14	598.95	126.36	32.88	30.82	1072.55	519.84		2034	155.55	112	19.16	4.76	44	133.2	64.48			2034	949.69	710.95	145.52	37.64	74.82	1205.75	584.32
						2035	57.975	43.725	9.225	2.4	22.5	78.3	37.95					2035	794.14	598.95	126.36	32.88	30.82	1072.55	519.84		2035	194.44	140	23.95	5.95	55	166.5	80.6			2035	988.58	738.95	150.31	38.83	85.82	1239.05	600.44
						2036	69.57	52.47	11.07	2.88	27	93.96	45.54					2036	794.14	598.95	126.36	32.88	30.82	1072.55	519.84		2036	233.33	168	28.74	7.14	66	199.8	96.72			2036	1027.47	766.95	155.1	40.02	96.82	1272.35	616.56
						2037	81.165	61.215	12.915	3.36	31.5	109.62	53.13					2037	794.14	598.95	126.36	32.88	30.82	1072.55	519.84		2037	272.21	196	33.53	8.33	77	233.1	112.84			2037	1066.35	794.95	159.89	41.21	107.82	1305.65	632.68
						2038	92.76	69.96	14.76	3.84	36	125.28	60.72					2038	794.14	598.95	126.36	32.88	30.82	1072.55	519.84		2038	311.1	224	38.32	9.52	88	266.4	128.96			2038	1105.24	822.95	164.68	42.4	118.82	1338.95	648.8
						2039	104.355	78.705	16.605	4.32	40.5	140.94	68.31					2039	794.14	598.95	126.36	32.88	30.82	1072.55	519.84		2039	349.99	252	43.11	10.71	99	299.7	145.08			2039	1144.13	850.95	169.47	43.59	129.82	1372.25	664.92
						2040	115.95	87.45	18.45	4.8	45	156.6	75.9					2040	794.14	598.95	126.36	32.88	30.82	1072.55	519.84		2040	388.88	280	47.9	11.9	110	333	161.2			2040	1183.02	878.95	174.26	44.78	140.82	1405.55	681.04
						2041	127.545	96.195	20.295	5.28	49.5	172.26	83.49					2041	794.14	598.95	126.36	32.88	30.82	1072.55	519.84		2041	427.76	308	52.69	13.09	121	366.3	177.32			2041	1221.9	906.95	179.05	45.97	151.82	1438.85	697.16
						2042	139.14	104.94	22.14	5.76	54	187.92	91.08					2042	794.14	598.95	126.36	32.88	30.82	1072.55	519.84		2042	466.65	336	57.48	14.28	132	399.6	193.44			2042	1260.79	934.95	183.84	47.16	162.82	1472.15	713.28
						2043	150.735	113.685	23.985	6.24	58.5	203.58	98.67					2043	794.14	598.95	126.36	32.88	30.82	1072.55	519.84		2043	505.54	364	62.27	15.47	143	432.9	209.56			2043	1299.68	962.95	188.63	48.35	173.82	1505.45	729.4
						2044	162.33	122.43	25.83	6.72	63	219.24	106.26					2044	794.14	598.95	126.36	32.88	30.82	1072.55	519.84		2044	544.43	392	67.06	16.66	154	466.2	225.68			2044	1338.57	990.95	193.42	49.54	184.82	1538.75	745.52
						2045	173.925	131.175	27.675	7.2	67.5	234.9	113.85					2045	794.14	598.95	126.36	32.88	30.82	1072.55	519.84		2045	583.31	420	71.85	17.85	165	499.5	241.8			2045	1377.45	1018.95	198.21	50.73	195.82	1572.05	761.64
						2046	185.52	139.92	29.52	7.68	72	250.56	121.44					2046	794.14	598.95	126.36	32.88	30.82	1072.55	519.84		2046	622.2	448	76.64	19.04	176	532.8	257.92			2046	1416.34	1046.95	203	51.92	206.82	1605.35	777.76
						2047	197.115	148.665	31.365	8.16	76.5	266.22	129.03					2047	794.14	598.95	126.36	32.88	30.82	1072.55	519.84		2047	661.09	476	81.43	20.23	187	566.1	274.04			2047	1455.23	1074.95	207.79	53.11	217.82	1638.65	793.88
						2048	208.71	157.41	33.21	8.64	81	281.88	136.62					2048	794.14	598.95	126.36	32.88	30.82	1072.55	519.84		2048	699.98	504	86.22	21.42	198	599.4	290.16			2048	1494.12	1102.95	212.58	54.3	228.82	1671.95	810
						2049	220.305	166.155	35.055	9.12	85.5	297.54	144.21					2049	794.14	598.95	126.36	32.88	30.82	1072.55	519.84		2049	738.86	532	91.01	22.61	209	632.7	306.28			2049	1533	1130.95	217.37	55.49	239.82	1705.25	826.12
						2050	231.9	174.9	36.9	9.6	90	313.2	151.8					2050	794.14	598.95	126.36	32.88	30.82	1072.55	519.84		2050	777.75	560	95.8	23.8	220	666	322.4			2050	1571.89	1158.95	222.16	56.68	250.82	1738.55	842.24
																																						The upper limit of annual carbon capture investment for low adoption scenarios from 2031 to 2050 (in billions of yuan)
							Policy Scenario	Strengthen policy scenarios	2 ℃ scenario	1.5 ℃ scenario	Scenario in reference [12]	SPS scenario	APS scenario						Policy Scenario	Strengthen policy scenarios	2 ℃ scenario	1.5 ℃ scenario	Scenario in reference [12]	SPS scenario	APS scenario			Policy Scenario	Strengthen policy scenarios	2 ℃ scenario	1.5 ℃ scenario	Scenario in reference [12]	SPS scenario	APS scenario				Policy Scenario	Strengthen policy scenarios	2 ℃ scenario	1.5 ℃ scenario	Scenario in reference [12]	SPS scenario	APS scenario
						2030	0	0	0	0	0	0	0					2030	0	0	0	0	0	0	0		2030	0	0	0	0	0	0	0			2030	0	0	0	0	0	0	0
						2031	34.785	26.235	5.535	1.44	13.5	46.98	22.77					2031	2382.42	1796.84	379.09	98.63	92.46	3217.66	1559.52		2031	72.18	51.97	8.89	2.21	20.43	61.81	29.92			2031	2454.6	1848.81	387.98	100.84	112.89	3279.47	1589.44
						2032	69.57	52.47	11.07	2.88	27	93.96	45.54					2032	2382.42	1796.84	379.09	98.63	92.46	3217.66	1559.52		2032	144.36	103.94	17.78	4.42	40.86	123.62	59.84			2032	2526.78	1900.78	396.87	103.05	133.32	3341.28	1619.36
						2033	104.355	78.705	16.605	4.32	40.5	140.94	68.31					2033	2382.42	1796.84	379.09	98.63	92.46	3217.66	1559.52		2033	216.54	155.91	26.67	6.63	61.29	185.43	89.76			2033	2598.96	1952.75	405.76	105.26	153.75	3403.09	1649.28
						2034	139.14	104.94	22.14	5.76	54	187.92	91.08					2034	2382.42	1796.84	379.09	98.63	92.46	3217.66	1559.52		2034	288.72	207.88	35.56	8.84	81.72	247.24	119.68			2034	2671.14	2004.72	414.65	107.47	174.18	3464.9	1679.2
						2035	173.925	131.175	27.675	7.2	67.5	234.9	113.85					2035	2382.42	1796.84	379.09	98.63	92.46	3217.66	1559.52		2035	360.9	259.85	44.45	11.05	102.15	309.05	149.6			2035	2743.32	2056.69	423.54	109.68	194.61	3526.71	1709.12
						2036	208.71	157.41	33.21	8.64	81	281.88	136.62					2036	2382.42	1796.84	379.09	98.63	92.46	3217.66	1559.52		2036	433.08	311.82	53.34	13.26	122.58	370.86	179.52			2036	2815.5	2108.66	432.43	111.89	215.04	3588.52	1739.04
						2037	243.495	183.645	38.745	10.08	94.5	328.86	159.39					2037	2382.42	1796.84	379.09	98.63	92.46	3217.66	1559.52		2037	505.26	363.79	62.23	15.47	143.01	432.67	209.44			2037	2887.68	2160.63	441.32	114.1	235.47	3650.33	1768.96
						2038	278.28	209.88	44.28	11.52	108	375.84	182.16					2038	2382.42	1796.84	379.09	98.63	92.46	3217.66	1559.52		2038	577.44	415.76	71.12	17.68	163.44	494.48	239.36			2038	2959.86	2212.6	450.21	116.31	255.9	3712.14	1798.88
						2039	313.065	236.115	49.815	12.96	121.5	422.82	204.93					2039	2382.42	1796.84	379.09	98.63	92.46	3217.66	1559.52		2039	649.62	467.73	80.01	19.89	183.87	556.29	269.28			2039	3032.04	2264.57	459.1	118.52	276.33	3773.95	1828.8
						2040	347.85	262.35	55.35	14.4	135	469.8	227.7					2040	2382.42	1796.84	379.09	98.63	92.46	3217.66	1559.52		2040	721.8	519.7	88.9	22.1	204.3	618.1	299.2			2040	3104.22	2316.54	467.99	120.73	296.76	3835.76	1858.72
						2041	382.635	288.585	60.885	15.84	148.5	516.78	250.47					2041	2382.42	1796.84	379.09	98.63	92.46	3217.66	1559.52		2041	793.98	571.67	97.79	24.31	224.73	679.91	329.12			2041	3176.4	2368.51	476.88	122.94	317.19	3897.57	1888.64
						2042	417.42	314.82	66.42	17.28	162	563.76	273.24					2042	2382.42	1796.84	379.09	98.63	92.46	3217.66	1559.52		2042	866.16	623.64	106.68	26.52	245.16	741.72	359.04			2042	3248.58	2420.48	485.77	125.15	337.62	3959.38	1918.56
						2043	452.205	341.055	71.955	18.72	175.5	610.74	296.01					2043	2382.42	1796.84	379.09	98.63	92.46	3217.66	1559.52		2043	938.34	675.61	115.57	28.73	265.59	803.53	388.96			2043	3320.76	2472.45	494.66	127.36	358.05	4021.19	1948.48
						2044	486.99	367.29	77.49	20.16	189	657.72	318.78					2044	2382.42	1796.84	379.09	98.63	92.46	3217.66	1559.52		2044	1010.52	727.58	124.46	30.94	286.02	865.34	418.88			2044	3392.94	2524.42	503.55	129.57	378.48	4083	1978.4
						2045	521.775	393.525	83.025	21.6	202.5	704.7	341.55					2045	2382.42	1796.84	379.09	98.63	92.46	3217.66	1559.52		2045	1082.7	779.55	133.35	33.15	306.45	927.15	448.8			2045	3465.12	2576.39	512.44	131.78	398.91	4144.81	2008.32
						2046	556.56	419.76	88.56	23.04	216	751.68	364.32					2046	2382.42	1796.84	379.09	98.63	92.46	3217.66	1559.52		2046	1154.88	831.52	142.24	35.36	326.88	988.96	478.72			2046	3537.3	2628.36	521.33	133.99	419.34	4206.62	2038.24
						2047	591.345	445.995	94.095	24.48	229.5	798.66	387.09					2047	2382.42	1796.84	379.09	98.63	92.46	3217.66	1559.52		2047	1227.06	883.49	151.13	37.57	347.31	1050.77	508.64			2047	3609.48	2680.33	530.22	136.2	439.77	4268.43	2068.16
						2048	626.13	472.23	99.63	25.92	243	845.64	409.86					2048	2382.42	1796.84	379.09	98.63	92.46	3217.66	1559.52		2048	1299.24	935.46	160.02	39.78	367.74	1112.58	538.56			2048	3681.66	2732.3	539.11	138.41	460.2	4330.24	2098.08
						2049	660.915	498.465	105.165	27.36	256.5	892.62	432.63					2049	2382.42	1796.84	379.09	98.63	92.46	3217.66	1559.52		2049	1371.42	987.43	168.91	41.99	388.17	1174.39	568.48			2049	3753.84	2784.27	548	140.62	480.63	4392.05	2128
						2050	695.7	524.7	110.7	28.8	270	939.6	455.4					2050	2382.42	1796.84	379.09	98.63	92.46	3217.66	1559.52		2050	1443.6	1039.4	177.8	44.2	408.6	1236.2	598.4			2050	3826.02	2836.24	556.89	142.83	501.06	4453.86	2157.92

## Sheet: high adoption investment
																										The lower limit of annual carbon capture investment for high adoption scenarios from 2031 to 2050 (in billions of yuan)
						Policy Scenario	Strengthen policy scenarios	2 ℃ scenario	1.5 ℃ scenario	Scenario in reference [12]	SPS scenario	APS scenario			Policy Scenario	Strengthen policy scenarios	2 ℃ scenario	1.5 ℃ scenario	Scenario in reference [12]	SPS scenario	APS scenario				Policy Scenario	Strengthen policy scenarios	2 ℃ scenario	1.5 ℃ scenario	Scenario in reference [12]	SPS scenario	APS scenario
					2030	0	0	0	0	0	0	0		2030	0	0	0	0	0	0	0			2030	0	0	0	0	0	0	0
					2031	2382.42	1796.84	379.09	98.63	924.62	3217.66	1559.52		2031	116.66	83.99	14.37	3.56	33.03	99.91	48.35			2031	2499.08	1880.83	393.46	102.19	957.65	3317.57	1607.87
					2032	2382.42	1796.84	379.09	98.63	924.62	3217.66	1559.52		2032	233.32	167.98	28.74	7.12	66.06	199.82	96.7			2032	2615.74	1964.82	407.83	105.75	990.68	3417.48	1656.22
					2033	2382.42	1796.84	379.09	98.63	924.62	3217.66	1559.52		2033	349.98	251.97	43.11	10.68	99.09	299.73	145.05			2033	2732.4	2048.81	422.2	109.31	1023.71	3517.39	1704.57
					2034	2382.42	1796.84	379.09	98.63	924.62	3217.66	1559.52		2034	466.64	335.96	57.48	14.24	132.12	399.64	193.4			2034	2849.06	2132.8	436.57	112.87	1056.74	3617.3	1752.92
					2035	2382.42	1796.84	379.09	98.63	924.62	3217.66	1559.52		2035	583.3	419.95	71.85	17.8	165.15	499.55	241.75			2035	2965.72	2216.79	450.94	116.43	1089.77	3717.21	1801.27
					2036	2382.42	1796.84	379.09	98.63	924.62	3217.66	1559.52		2036	699.96	503.94	86.22	21.36	198.18	599.46	290.1			2036	3082.38	2300.78	465.31	119.99	1122.8	3817.12	1849.62
					2037	2382.42	1796.84	379.09	98.63	924.62	3217.66	1559.52		2037	816.62	587.93	100.59	24.92	231.21	699.37	338.45			2037	3199.04	2384.77	479.68	123.55	1155.83	3917.03	1897.97
					2038	2382.42	1796.84	379.09	98.63	924.62	3217.66	1559.52		2038	933.28	671.92	114.96	28.48	264.24	799.28	386.8			2038	3315.7	2468.76	494.05	127.11	1188.86	4016.94	1946.32
					2039	2382.42	1796.84	379.09	98.63	924.62	3217.66	1559.52		2039	1049.94	755.91	129.33	32.04	297.27	899.19	435.15			2039	3432.36	2552.75	508.42	130.67	1221.89	4116.85	1994.67
					2040	2382.42	1796.84	379.09	98.63	924.62	3217.66	1559.52		2040	1166.6	839.9	143.7	35.6	330.3	999.1	483.5			2040	3549.02	2636.74	522.79	134.23	1254.92	4216.76	2043.02
					2041	2382.42	1796.84	379.09	98.63	924.62	3217.66	1559.52		2041	1283.26	923.89	158.07	39.16	363.33	1099.01	531.85			2041	3665.68	2720.73	537.16	137.79	1287.95	4316.67	2091.37
					2042	2382.42	1796.84	379.09	98.63	924.62	3217.66	1559.52		2042	1399.92	1007.88	172.44	42.72	396.36	1198.92	580.2			2042	3782.34	2804.72	551.53	141.35	1320.98	4416.58	2139.72
					2043	2382.42	1796.84	379.09	98.63	924.62	3217.66	1559.52		2043	1516.58	1091.87	186.81	46.28	429.39	1298.83	628.55			2043	3899	2888.71	565.9	144.91	1354.01	4516.49	2188.07
					2044	2382.42	1796.84	379.09	98.63	924.62	3217.66	1559.52		2044	1633.24	1175.86	201.18	49.84	462.42	1398.74	676.9			2044	4015.66	2972.7	580.27	148.47	1387.04	4616.4	2236.42
					2045	2382.42	1796.84	379.09	98.63	924.62	3217.66	1559.52		2045	1749.9	1259.85	215.55	53.4	495.45	1498.65	725.25			2045	4132.32	3056.69	594.64	152.03	1420.07	4716.31	2284.77
					2046	2382.42	1796.84	379.09	98.63	924.62	3217.66	1559.52		2046	1866.56	1343.84	229.92	56.96	528.48	1598.56	773.6			2046	4248.98	3140.68	609.01	155.59	1453.1	4816.22	2333.12
					2047	2382.42	1796.84	379.09	98.63	924.62	3217.66	1559.52		2047	1983.22	1427.83	244.29	60.52	561.51	1698.47	821.95			2047	4365.64	3224.67	623.38	159.15	1486.13	4916.13	2381.47
					2048	2382.42	1796.84	379.09	98.63	924.62	3217.66	1559.52		2048	2099.88	1511.82	258.66	64.08	594.54	1798.38	870.3			2048	4482.3	3308.66	637.75	162.71	1519.16	5016.04	2429.82
					2049	2382.42	1796.84	379.09	98.63	924.62	3217.66	1559.52		2049	2216.54	1595.81	273.03	67.64	627.57	1898.29	918.65			2049	4598.96	3392.65	652.12	166.27	1552.19	5115.95	2478.17
					2050	2382.42	1796.84	379.09	98.63	924.62	3217.66	1559.52		2050	2333.2	1679.8	287.4	71.2	660.6	1998.2	967			2050	4715.62	3476.64	666.49	169.83	1585.22	5215.86	2526.52
																									The upper limit of annual carbon capture investment for high adoption scenarios from 2031 to 2050 (in billions of yuan)
						Policy Scenario	Strengthen policy scenarios	2 ℃ scenario	1.5 ℃ scenario	Scenario in reference [12]	SPS scenario	APS scenario			Policy Scenario	Strengthen policy scenarios	2 ℃ scenario	1.5 ℃ scenario	Scenario in reference [12]	SPS scenario	APS scenario				Policy Scenario	Strengthen policy scenarios	2 ℃ scenario	1.5 ℃ scenario	Scenario in reference [12]	SPS scenario	APS scenario
					2030	0	0	0	0	0	0	0		2030	0	0	0	0	0	0	0			2030	0	0	0	0	0	0	0
					2031	7147.27	5390.51	1137.28	295.88	2773.85	9652.98	4678.55		2031	216.53	155.9	26.68	6.62	61.3	185.44	89.75			2031	7363.8	5546.41	1163.96	302.5	2835.15	9838.42	4768.3
					2032	7147.27	5390.51	1137.28	295.88	2773.85	9652.98	4678.55		2032	433.06	311.8	53.36	13.24	122.6	370.88	179.5			2032	7580.33	5702.31	1190.64	309.12	2896.45	10023.9	4858.05
					2033	7147.27	5390.51	1137.28	295.88	2773.85	9652.98	4678.55		2033	649.59	467.7	80.04	19.86	183.9	556.32	269.25			2033	7796.86	5858.21	1217.32	315.74	2957.75	10209.3	4947.8
					2034	7147.27	5390.51	1137.28	295.88	2773.85	9652.98	4678.55		2034	866.12	623.6	106.72	26.48	245.2	741.76	359			2034	8013.39	6014.11	1244	322.36	3019.05	10394.7	5037.55
					2035	7147.27	5390.51	1137.28	295.88	2773.85	9652.98	4678.55		2035	1082.65	779.5	133.4	33.1	306.5	927.2	448.75			2035	8229.92	6170.01	1270.68	328.98	3080.35	10580.2	5127.3
					2036	7147.27	5390.51	1137.28	295.88	2773.85	9652.98	4678.55		2036	1299.18	935.4	160.08	39.72	367.8	1112.64	538.5			2036	8446.45	6325.91	1297.36	335.6	3141.65	10765.6	5217.05
					2037	7147.27	5390.51	1137.28	295.88	2773.85	9652.98	4678.55		2037	1515.71	1091.3	186.76	46.34	429.1	1298.08	628.25			2037	8662.98	6481.81	1324.04	342.22	3202.95	10951.1	5306.8
					2038	7147.27	5390.51	1137.28	295.88	2773.85	9652.98	4678.55		2038	1732.24	1247.2	213.44	52.96	490.4	1483.52	718			2038	8879.51	6637.71	1350.72	348.84	3264.25	11136.5	5396.55
					2039	7147.27	5390.51	1137.28	295.88	2773.85	9652.98	4678.55		2039	1948.77	1403.1	240.12	59.58	551.7	1668.96	807.75			2039	9096.04	6793.61	1377.4	355.46	3325.55	11321.9	5486.3
					2040	7147.27	5390.51	1137.28	295.88	2773.85	9652.98	4678.55		2040	2165.3	1559	266.8	66.2	613	1854.4	897.5			2040	9312.57	6949.51	1404.08	362.08	3386.85	11507.4	5576.05
					2041	7147.27	5390.51	1137.28	295.88	2773.85	9652.98	4678.55		2041	2381.83	1714.9	293.48	72.82	674.3	2039.84	987.25			2041	9529.1	7105.41	1430.76	368.7	3448.15	11692.8	5665.8
					2042	7147.27	5390.51	1137.28	295.88	2773.85	9652.98	4678.55		2042	2598.36	1870.8	320.16	79.44	735.6	2225.28	1077			2042	9745.63	7261.31	1457.44	375.32	3509.45	11878.3	5755.55
					2043	7147.27	5390.51	1137.28	295.88	2773.85	9652.98	4678.55		2043	2814.89	2026.7	346.84	86.06	796.9	2410.72	1166.75			2043	9962.16	7417.21	1484.12	381.94	3570.75	12063.7	5845.3
					2044	7147.27	5390.51	1137.28	295.88	2773.85	9652.98	4678.55		2044	3031.42	2182.6	373.52	92.68	858.2	2596.16	1256.5			2044	10178.7	7573.11	1510.8	388.56	3632.05	12249.1	5935.05
					2045	7147.27	5390.51	1137.28	295.88	2773.85	9652.98	4678.55		2045	3247.95	2338.5	400.2	99.3	919.5	2781.6	1346.25			2045	10395.2	7729.01	1537.48	395.18	3693.35	12434.6	6024.8
					2046	7147.27	5390.51	1137.28	295.88	2773.85	9652.98	4678.55		2046	3464.48	2494.4	426.88	105.92	980.8	2967.04	1436			2046	10611.8	7884.91	1564.16	401.8	3754.65	12620	6114.55
					2047	7147.27	5390.51	1137.28	295.88	2773.85	9652.98	4678.55		2047	3681.01	2650.3	453.56	112.54	1042.1	3152.48	1525.75			2047	10828.3	8040.81	1590.84	408.42	3815.95	12805.5	6204.3
					2048	7147.27	5390.51	1137.28	295.88	2773.85	9652.98	4678.55		2048	3897.54	2806.2	480.24	119.16	1103.4	3337.92	1615.5			2048	11044.8	8196.71	1617.52	415.04	3877.25	12990.9	6294.05
					2049	7147.27	5390.51	1137.28	295.88	2773.85	9652.98	4678.55		2049	4114.07	2962.1	506.92	125.78	1164.7	3523.36	1705.25			2049	11261.3	8352.61	1644.2	421.66	3938.55	13176.3	6383.8
					2050	7147.27	5390.51	1137.28	295.88	2773.85	9652.98	4678.55		2050	4330.6	3118	533.6	132.4	1226	3708.8	1795			2050	11477.9	8508.51	1670.88	428.28	3999.85	13361.8	6473.55
